# Supplementary material for: Association between HSP90 and Her2 in Gastric and Gastroesophageal Carcinomas
Source: PLoS One. 2013 Jul 11;8(7):e69098. doi: 10.1371/journal.pone.0069098 (PMC3708885; doi:10.1371/journal.pone.0069098)
Supplement: Table S1 — (XLS) [file pone.0069098.s001.xls]

## Sheet: Berezowska at al.
AGE	GENDER	LOCALISATON*	pTcategory	pNcategory	cMcategory	resection status	grading	Lauren	overall survival**	status	Her2 FISH	Her2 expression	HSP90 expression
72.53	male	GC	3	0	0	0	3	diffuse	39	alive	disomy	n.a.	n.a.
65	female	GC	3	0	0	1	3	diffuse	20	dead	disomy	0	negative
62	female	GC	4	0	0	2	3	diffuse	lost to follow up	lost to follow up	polysomy	1+	negative
76.8	female	GC	3	0	0	0	3	intestinal	54	dead	polysomy	0	negative
72	male	GC	2	0	0	0	2	intestinal	lost to follow up	lost to follow up	amplific	1+	negative
75.32	male	GC	1	0	0	0	2	intestinal	3	dead	disomy	0	positive
72.04	male	GC	2	0	0	0	2	intestinal	45	dead	polysomy	1+	negative
62	male	GC	4	0	1	0	2	intestinal	24	dead	polysomy	2+	negative
70.9	male	GEJ	3	0	0	0	2	intestinal	34	dead	polysomy	3+	negative
64.08	male	GC	3	0	0	0	2	intestinal	63	dead	disomy	1+	negative
45.45	male	GC	1	0	0	0	2	intestinal	65	alive	disomy	1+	positive
83.13	female	GC	1	0	0	0	2	intestinal	30	dead	disomy	2+	positive
71.02	female	GC	2	0	0	0	2	intestinal	71	alive	disomy	0	positive
70.82	male	GC	3	0	0	0	2	intestinal	47	alive	amplific	3+	positive
62	female	GEJ	3	0	0	0	2	intestinal	lost to follow up	lost to follow up	disomy	0	negative
78.47	male	GC	2	0	0	0	2	intestinal	12	dead	disomy	0	negative
55.94	male	GEJ	1	0	0	0	2	intestinal	29	alive	disomy	3+	positive
43.84	male	GC	3	0	0	0	2	intestinal	96	alive	disomy	3+	negative
57	male	GC	3	0	0	0	2	intestinal	15	alive	polysomy	0	negative
59.59	male	GC	1	0	0	0	2	intestinal	103	alive	polysomy	3+	positive
72.14	male	GC	2	0	0	0	2	intestinal	52	alive	disomy	2+	negative
66	female	GEJ	2	0	0	0	2	intestinal	22	alive	amplific	3+	negative
80	female	GEJ	1	0	0	0	2	intestinal	17	dead	disomy	3+	positive
69.71	female	GC	3	0	0	0	2	intestinal	68	alive	polysomy	2+	positive
68.06	male	GC	2	0	0	0	2	intestinal	55	alive	polysomy	2+	positive
68.3	male	GC	1	0	0	0	2	intestinal	27	alive	disomy	3+	positive
75.88	female	GC	2	0	0	0	2	intestinal	48	dead	disomy	3+	positive
72	male	GC	3	0	0	0	3	intestinal	45	alive	disomy	1+	negative
79	female	GEJ	3	0	0	0	3	intestinal	11	alive	n.a.	2+	negative
81	female	GC	4	0	0	0	3	intestinal	6	dead	disomy	1+	positive
75.25	male	GC	4	0	0	2	3	intestinal	33	dead	disomy	2+	positive
74.23	male	GC	4	0	0	0	3	intestinal	51	dead	disomy	0	negative
81.2	female	GC	3	0	0	0	3	intestinal	0	dead	disomy	2+	positive
92	male	GC	4	0	0	0	3	intestinal	16	dead	polysomy	1+	negative
70.4	female	GEJ	3	0	0	0	3	intestinal	34	alive	disomy	0	negative
76.65	male	GEJ	3	0	0	0	3	intestinal	1	dead	disomy	0	positive
93	female	GC	3	0	0	0	3	intestinal	lost to follow up	lost to follow up	disomy	2+	positive
64	male	GC	2	0	0	0	3	intestinal	86	alive	amplific	1+	positive
73.16	male	GC	1	0	0	0	3	intestinal	53	alive	amplific	3+	positive
89	female	GEJ	3	0	0	0	3	intestinal	114	alive	disomy	1+	negative
73	male	GC	2	0	0	0	3	intestinal	82	dead	disomy	0	positive
61	male	GC	1	0	0	0	3	intestinal	31	alive	disomy	3+	positive
76	male	GC	1	0	0	0	3	intestinal	37	alive	disomy	1+	positive
72.15	male	GC	2	0	0	0	3	intestinal	60	alive	disomy	3+	positive
68.44	female	GC	1	0	0	0	3	intestinal	68	alive	disomy	2+	positive
55.63	male	GC	1	0	0	0	3	intestinal	48	alive	disomy	2+	positive
57.26	male	GC	3	0	0	0	3	intestinal	41	alive	disomy	2+	negative
79	female	GC	2	0	0	0	3	intestinal	32	alive	disomy	1+	positive
70.21	male	GC	3	0	0	0	3	intestinal	75	alive	disomy	0	positive
66	male	GEJ	1	0	0	0	3	intestinal	3	alive	amplific	3+	positive
75.45	male	GC	3	0	0	0	3	intestinal	46	alive	disomy	1+	negative
86	female	GEJ	3	0	0	0	3	intestinal	41	alive	disomy	1+	positive
66.14	male	GC	1	0	0	0	3	intestinal	33	alive	polysomy	1+	positive
64.41	female	GEJ	4	0	0	1	3	intestinal	6	dead	amplific	2+	negative
57	male	GC	2	0	0	0	3	intestinal	82	alive	disomy	1+	positive
75.69	female	GC	2	0	0	0	1	mixed	94	dead	disomy	0	negative
87	female	GC	4	0	0	0	3	mixed	76	dead	disomy	1+	positive
45.49	male	GC	4	0	0	0	3	mixed	27	alive	disomy	0	negative
73.98	male	GEJ	3	0	0	1	3	mixed	2	dead	n.a.	n.a.	negative
60.6	male	GC	1	0	0	0	3	mixed	67	alive	disomy	0	negative
62.56	male	GC	3	0	0	0	3	mixed	84	alive	disomy	0	negative
73.86	female	GC	3	0	0	0	3	mixed	76	alive	disomy	0	positive
65	female	GC	3	0	0	0	3	mixed	32	dead	disomy	0	positive
94.02	male	GC	3	0	0	0	3	mixed	65	dead	disomy	0	n.a.
57.33	male	GC	2	0	0	0	3	mixed	85	alive	disomy	1+	n.a.
71	male	GC	4	0	0	1	3	diffuse	17	alive	disomy	0	negative
52	male	GC	4	0	0	1	3	diffuse	27	alive	disomy	0	negative
80.24	female	GC	4	0	0	1	3	diffuse	20	dead	disomy	0	negative
57	male	GC	4	0	0	0	3	diffuse	84	alive	disomy	0	negative
65.61	male	GC	4	0	0	1	3	diffuse	2	dead	disomy	0	negative
76	female	GC	4	0	0	1	3	diffuse	2	dead	disomy	0	negative
58.48	male	GC	1	0	0	0	3	diffuse	41	dead	disomy	0	negative
86	male	GEJ	3	0	0	0	3	diffuse	22	alive	disomy	1+	positive
41	female	GC	1	0	0	1	3	diffuse	98	alive	disomy	1+	negative
69	male	GC	3	0	0	0	3	diffuse	62	alive	disomy	0	negative
56	female	GEJ	4	0	0	1	3	diffuse	20	dead	disomy	0	n.a.
63	male	GEJ	3	0	0	0	3	diffuse	lost to follow up	lost to follow up	disomy	0	positive
47	male	GC	4	0	0	0	3	diffuse	40	alive	disomy	n.a.	negative
84	male	GC	2	0	0	0	3	non classifiable	44	alive	disomy	1+	negative
48.64	male	GEJ	4	0	0	1	3	diffuse	52	alive	disomy	0	negative
85	female	GC	1	0	0	0	3	non classifiable	29	alive	disomy	1+	positive
79.28	female	GC	1	0	0	0	3	non classifiable	34	dead	disomy	2+	negative
80.16	female	GC	3	0	0	0	3	non classifiable	0	alive	disomy	1+	positive
60.73	male	GEJ	3	0	0	0	3	non classifiable	5	alive	polysomy	2+	positive
63	male	GC	1	1	0	0	3	intestinal	64	dead	disomy	0	positive
65	male	GC	3	1	0	0	2	intestinal	12	alive	disomy	1+	negative
64	male	GC	3	1	0	0	2	intestinal	26	alive	disomy	2+	positive
75.19	male	GC	3	1	0	0	2	intestinal	25	dead	disomy	2+	negative
77	male	GEJ	3	1	0	0	2	intestinal	9	dead	disomy	1+	negative
72.77	male	GC	4	1	0	0	2	intestinal	32	alive	polysomy	2+	positive
65	female	GC	1	1	0	0	2	intestinal	1	alive	polysomy	3+	positive
79	male	GC	3	1	0	0	2	intestinal	111	dead	disomy	1+	positive
58.5	male	GC	3	1	0	0	2	intestinal	2	dead	disomy	1+	positive
88	female	GC	3	1	0	0	2	intestinal	21	alive	disomy	0	negative
99.96	female	GC	4	1	1	1	2	intestinal	0	dead	disomy	0	negative
86	male	GC	3	1	0	0	2	intestinal	1	dead	disomy	3+	n.a.
43.46	male	GEJ	2	1	0	0	2	intestinal	92	dead	polysomy	0	positive
55.89	male	GC	3	1	0	0	2	intestinal	15	dead	disomy	1+	positive
69.27	female	GEJ	4	1	0	0	3	intestinal	0	alive	polysomy	1+	positive
87.11	female	GC	2	1	0	0	3	intestinal	35	dead	disomy	0	negative
72.73	male	GC	2	1	0	0	3	intestinal	19	dead	disomy	2+	negative
76.78	female	GC	3	1	0	0	3	intestinal	29	dead	amplific	3+	positive
71.81	male	GEJ	4	1	0	2	3	intestinal	9	dead	disomy	3+	positive
50.49	female	GEJ	4	1	1	1	3	intestinal	138	alive	disomy	0	positive
75	male	GC	3	1	0	0	3	intestinal	63	alive	disomy	0	positive
71.6	male	GC	3	1	0	0	3	intestinal	1	dead	disomy	0	negative
76	male	GEJ	3	1	0	0	3	intestinal	lost to follow up	lost to follow up	disomy	0	positive
51	female	GC	1	1	0	0	3	intestinal	59	alive	disomy	1+	positive
47	male	GC	2	1	0	0	3	intestinal	33	alive	disomy	0	negative
73.79	female	GEJ	3	1	0	0	3	intestinal	36	alive	polysomy	1+	positive
76	male	GC	3	1	1	0	3	mixed	3	dead	disomy	0	positive
70.15	female	GC	3	1	0	0	3	mixed	37	alive	disomy	0	positive
57	female	GC	2	1	0	0	3	mixed	64	alive	disomy	2+	positive
55.18	female	GC	4	1	0	0	3	mixed	46	dead	polysomy	2+	negative
69.01	male	GC	3	1	0	0	3	mixed	12	dead	disomy	1+	negative
85	male	GC	3	1	0	0	3	mixed	8	alive	polysomy	1+	negative
75	female	GC	4	1	1	0	3	mixed	lost to follow up	lost to follow up	disomy	0	negative
65.3	female	GC	4	1	0	1	3	diffuse	37	dead	disomy	1+	negative
45.57	male	GC	4	1	1	1	3	diffuse	15	dead	n.a.	n.a.	n.a.
32	male	GC	4	1	0	0	3	diffuse	61	alive	amplific	1+	negative
75	male	GC	4	1	0	1	3	diffuse	3	dead	disomy	0	negative
56.85	female	GC	4	1	0	1	3	diffuse	7	dead	disomy	0	n.a.
61	male	GC	4	1	0	0	3	diffuse	30	alive	disomy	0	negative
68.13	female	GC	3	1	0	0	3	diffuse	66	alive	disomy	0	negative
62	male	GC	3	1	0	0	3	diffuse	lost to follow up	lost to follow up	disomy	0	negative
78.53	male	GC	4	1	0	1	3	diffuse	9	dead	disomy	1+	negative
52.03	female	GC	3	1	0	0	3	diffuse	33	alive	disomy	0	negative
51	female	GC	4	1	0	1	3	diffuse	33	dead	disomy	0	positive
43.85	female	GC	3	1	0	1	3	diffuse	123	alive	disomy	1+	positive
81	male	GC	3	1	0	0	3	diffuse	14	dead	disomy	0	negative
81	female	GC	4	1	0	0	3	diffuse	9	dead	disomy	1+	positive
69.02	male	GEJ	1	1	0	0	3	non classifiable	37	alive	disomy	0	n.a.
75	male	GEJ	4	1	0	1	3	non classifiable	lost to follow up	lost to follow up	polysomy	0	negative
74	male	GC	4	1	0	1	3	non classifiable	2	dead	disomy	0	positive
63.66	male	GC	1	1	0	0	3	non classifiable	74	alive	disomy	1+	positive
77.89	female	GC	3	1	0	0	3	non classifiable	54	alive	disomy	1+	negative
74.97	female	GC	4	2	0	0	2	intestinal	56	alive	disomy	3+	negative
65.08	male	GC	4	2	0	0	2	intestinal	1	alive	amplific	3+	positive
67	male	GEJ	3	2	0	0	2	intestinal	lost to follow up	lost to follow up	disomy	3+	negative
46.62	male	GC	3	2	0	0	2	intestinal	76	alive	polysomy	1+	negative
78	female	GC	3	2	0	0	2	intestinal	25	dead	disomy	1+	negative
67	male	GC	3	2	1	0	2	intestinal	8	dead	disomy	1+	positive
52.37	male	GEJ	4	2	0	0	2	intestinal	34	dead	amplific	3+	positive
80	male	GC	3	2	0	1	3	intestinal	17	dead	disomy	2+	negative
81	male	GEJ	3	2	0	1	3	intestinal	9	alive	disomy	1+	negative
71	male	GC	3	2	0	0	3	intestinal	37	dead	disomy	1+	positive
52	male	GC	3	2	0	0	3	intestinal	8	alive	disomy	1+	positive
83	female	GC	4	2	0	0	3	intestinal	25	dead	disomy	3+	positive
71.76	male	GC	2	2	0	0	3	intestinal	21	dead	disomy	1+	negative
71	male	GC	4	2	0	1	3	intestinal	13	dead	disomy	3+	positive
69.46	male	GEJ	3	2	0	0	3	intestinal	50	alive	disomy	1+	positive
74	male	GC	3	2	1	0	3	intestinal	19	dead	disomy	0	negative
75.55	male	GC	3	2	0	0	3	intestinal	15	dead	disomy	0	positive
75.44	male	GEJ	3	2	0	0	3	intestinal	46	alive	polysomy	0	positive
65.78	male	GEJ	4	2	0	0	3	intestinal	56	dead	polysomy	1+	negative
79	male	GC	2	2	0	0	3	intestinal	31	alive	polysomy	0	negative
59	female	GC	3	2	0	0	3	intestinal	36	dead	disomy	n.a.	n.a.
69.88	male	GC	4	2	1	0	3	intestinal	19	dead	disomy	0	negative
65.3	male	GEJ	3	2	0	0	3	intestinal	1	dead	polysomy	1+	negative
76.89	male	GEJ	4	2	0	0	3	intestinal	1	dead	polysomy	0	negative
67	male	GC	3	2	0	0	3	intestinal	44	dead	polysomy	0	negative
56.51	male	GEJ	2	2	0	0	3	intestinal	1	dead	disomy	1+	negative
57.51	male	GEJ	2	2	0	0	3	intestinal	24	alive	polysomy	2+	positive
60.9	male	GC	4	2	1	1	3	intestinal	13	dead	polysomy	1+	positive
64.76	male	GEJ	4	2	1	1	3	mixed	7	dead	disomy	0	negative
40.97	male	GC	2	2	0	0	3	mixed	114	alive	polysomy	0	positive
70.38	male	GC	4	2	0	0	3	mixed	10	alive	disomy	1+	negative
74	male	GC	3	2	1	0	3	mixed	30	alive	polysomy	0	negative
59.93	female	GC	4	2	1	2	3	mixed	2	dead	n.a.	3+	positive
71.16	male	GEJ	3	2	0	0	3	mixed	15	dead	disomy	1+	positive
58.23	male	GEJ	4	2	0	1	3	diffuse	52	alive	polysomy	0	negative
85	female	GC	4	2	0	1	3	diffuse	lost to follow up	lost to follow up	disomy	1+	negative
71.52	male	GEJ	4	2	0	0	3	diffuse	1	dead	disomy	0	negative
78	male	GC	4	2	1	0	3	diffuse	34	dead	disomy	0	negative
34	female	GC	2	2	0	0	3	diffuse	24	alive	disomy	0	negative
77	male	GC	3	2	0	0	3	diffuse	20	alive	disomy	1+	negative
66.56	male	GC	4	2	0	1	3	diffuse	15	dead	disomy	0	negative
63.7	male	GC	4	2	1	2	3	diffuse	7	dead	disomy	1+	negative
64	female	GC	4	2	0	1	3	diffuse	13	dead	polysomy	0	negative
54.61	male	GC	3	2	0	0	3	diffuse	13	alive	disomy	0	negative
79.23	female	GC	4	2	0	1	3	diffuse	16	dead	disomy	0	negative
36.78	female	GC	3	2	0	1	3	diffuse	62	alive	disomy	0	n.a.
66	male	GC	3	2	0	0	3	diffuse	20	alive	disomy	1+	n.a.
56.59	male	GEJ	4	2	0	1	3	diffuse	4	dead	disomy	0	negative
62	male	GC	4	2	1	1	3	non classifiable	7	dead	polysomy	n.a.	negative
64.93	male	GEJ	3	2	0	0	3	non classifiable	67	alive	disomy	0	negative
72	female	GC	3	2	0	0	3	non classifiable	16	alive	disomy	0	positive
63	female	GC	4	3a	0	0	3	intestinal	lost to follow up	lost to follow up	polysomy	n.a.	positive
66.02	male	GEJ	4	3a	1	0	2	intestinal	25	dead	disomy	0	positive
79.95	female	GC	4	3a	0	1	2	intestinal	6	dead	disomy	1+	positive
61.56	male	GC	3	3a	0	1	2	intestinal	38	dead	amplific	3+	negative
84.75	female	GC	4	3a	0	0	2	intestinal	26	dead	amplific	3+	positive
74.93	male	GC	4	3a	0	0	2	intestinal	1	dead	amplific	3+	positive
63.62	male	GC	4	3a	0	2	2	intestinal	15	dead	disomy	2+	positive
58	female	GC	2	3a	0	0	3	intestinal	lost to follow up	lost to follow up	polysomy	3+	negative
78	male	GEJ	4	3a	0	0	3	intestinal	lost to follow up	lost to follow up	polysomy	0	negative
60.19	male	GC	4	3a	1	1	3	intestinal	1	alive	disomy	2+	negative
55.24	male	GC	4	3a	1	2	3	intestinal	16	dead	polysomy	0	negative
71.81	female	GC	4	3a	1	1	3	intestinal	11	dead	polysomy	2+	negative
85.36	male	GC	4	3a	1	2	3	intestinal	7	dead	disomy	1+	positive
64.17	male	GEJ	3	3a	0	0	3	intestinal	17	dead	disomy	1+	positive
74	male	GC	4	3a	0	1	3	intestinal	20	dead	disomy	1+	negative
63	male	GC	2	3a	0	0	3	intestinal	1	dead	disomy	1+	positive
71	male	GC	3	3a	0	0	3	intestinal	21	alive	polysomy	0	positive
73.38	male	GC	4	3a	0	0	3	intestinal	22	dead	disomy	0	negative
81.33	female	GC	4	3a	1	2	3	intestinal	7	dead	polysomy	0	negative
58	female	GC	4	3a	1	2	3	intestinal	lost to follow up	lost to follow up	disomy	0	negative
64.9	male	GC	4	3a	0	0	3	intestinal	41	alive	disomy	0	negative
79	male	GC	4	3a	0	1	3	intestinal	lost to follow up	lost to follow up	disomy	0	negative
88.77	female	GC	4	3a	0	1	3	intestinal	4	dead	amplific	1+	positive
68.69	female	GC	4	3a	1	2	3	intestinal	9	dead	n.a.	3+	negative
76.48	male	GEJ	4	3a	0	1	3	intestinal	8	dead	disomy	0	positive
48.69	male	GEJ	3	3a	0	0	3	intestinal	55	alive	disomy	n.a.	negative
48.3	male	GC	3	3a	0	0	3	intestinal	45	alive	disomy	1+	positive
69.15	female	GC	4	3a	1	1	3	intestinal	2	alive	disomy	0	negative
62.61	male	GC	4	3a	0	0	3	intestinal	53	alive	disomy	2+	positive
73.76	male	GEJ	4	3a	1	1	3	intestinal	6	dead	disomy	1+	negative
56.5	male	GC	4	3a	1	0	3	intestinal	9	dead	polysomy	0	positive
61.88	male	GC	4	3a	1	1	3	intestinal	3	dead	disomy	1+	positive
77.87	male	GC	4	3a	1	2	3	intestinal	22	dead	polysomy	1+	n.a.
75.58	male	GC	4	3a	0	0	3	intestinal	10	dead	polysomy	0	positive
56.64	male	GC	3	3a	1	0	3	intestinal	45	alive	disomy	0	positive
63.61	male	GC	4	3a	1	2	3	intestinal	13	dead	disomy	0	positive
70.1	male	GC	3	3a	1	2	3	intestinal	11	alive	amplific	3+	negative
75.16	female	GC	3	3a	0	1	3	mixed	31	alive	disomy	0	negative
56	male	GC	4	3a	0	1	3	mixed	20	dead	disomy	1+	negative
66.08	male	GC	4	3a	1	1	2	mixed	2	dead	polysomy	0	positive
58	male	GC	3	3a	0	1	3	mixed	28	dead	disomy	2+	negative
80.54	male	GC	4	3a	1	1	3	mixed	2	dead	disomy	0	negative
50.52	male	GC	4	3a	1	2	3	mixed	8	dead	n.a.	0	negative
69.59	female	GC	4	3a	1	1	3	mixed	3	dead	disomy	0	negative
93.29	male	GC	3	3a	0	0	3	mixed	9	dead	disomy	0	negative
84.18	female	GC	3	3a	0	0	3	mixed	3	dead	disomy	0	n.a.
77	female	GC	4	3a	0	0	3	mixed	2	dead	disomy	0	n.a.
65.07	male	GEJ	4	3a	0	0	3	mixed	0	dead	polysomy	0	negative
69	male	GC	4	3a	1	0	3	mixed	1	alive	disomy	1+	negative
40.93	male	GC	3	3a	1	1	3	mixed	13	dead	polysomy	0	negative
60.65	female	GEJ	2	3a	0	0	3	mixed	42	dead	disomy	2+	positive
68	male	GC	4	3a	0	0	3	mixed	13	dead	disomy	0	negative
72.71	female	GC	3	3a	1	1	3	mixed	11	dead	polysomy	0	negative
53.9	male	GEJ	3	3a	0	1	3	mixed	10	dead	polysomy	0	negative
71.04	female	GEJ	4	3a	0	0	3	mixed	4	dead	disomy	0	negative
78.84	female	GC	4	3a	0	1	3	mixed	19	dead	amplific	1+	negative
69	male	GEJ	4	3a	0	1	3	mixed	10	dead	disomy	1+	positive
68.42	female	GC	4	3a	1	2	3	mixed	17	dead	disomy	1+	n.a.
79.43	male	GEJ	4	3a	1	1	3	mixed	4	dead	amplific	3+	positive
62	male	GC	4	3a	0	1	3	mixed	0	alive	disomy	1+	negative
64.99	male	GC	3	3a	0	1	3	mixed	1	alive	disomy	0	positive
68.48	male	GEJ	4	3a	0	1	3	mixed	4	dead	polysomy	1+	positive
72	male	GC	3	3a	0	0	3	mixed	14	dead	amplific	3+	positive
70.47	female	GEJ	4	3a	0	1	3	diffuse	6	dead	disomy	0	negative
74	female	GC	4	3a	0	1	3	diffuse	22	alive	disomy	0	n.a.
78	female	GC	4	3a	0	0	3	diffuse	13	dead	disomy	0	negative
49.02	male	GC	4	3a	1	1	3	diffuse	6	dead	disomy	1+	negative
40	male	GC	4	3a	0	2	3	diffuse	lost to follow up	lost to follow up	disomy	0	negative
69.1	female	GC	4	3a	1	2	3	diffuse	2	alive	disomy	1+	negative
55.68	female	GEJ	4	3a	1	1	3	diffuse	14	dead	disomy	0	negative
65.82	male	GC	4	3a	1	1	3	diffuse	10	dead	disomy	0	negative
38.45	female	GC	4	3a	1	1	3	diffuse	3	dead	disomy	n.a.	negative
81.8	male	GC	2	3a	0	0	3	diffuse	0	dead	n.a.	0	negative
73.19	female	GC	4	3a	0	1	3	diffuse	9	dead	disomy	0	negative
72.62	female	GC	4	3a	0	1	3	diffuse	15	dead	disomy	0	negative
90.45	female	GC	4	3a	0	0	3	diffuse	1	dead	polysomy	2+	negative
43	male	GC	4	3a	1	2	3	diffuse	95	alive	disomy	2+	negative
77.65	male	GC	4	3a	0	1	3	diffuse	17	dead	disomy	0	negative
47.48	male	GC	3	3a	1	1	3	diffuse	21	dead	disomy	0	negative
62.91	female	GC	4	3a	1	2	3	diffuse	9	dead	disomy	3+	positive
66.14	female	GC	4	3a	1	1	3	diffuse	34	dead	n.a.	2+	negative
58.62	male	GC	3	3a	0	0	3	diffuse	48	dead	disomy	0	negative
57.67	female	GC	4	3a	1	1	3	diffuse	7	dead	disomy	1+	positive
79.91	female	GEJ	4	3a	1	1	3	diffuse	8	dead	disomy	0	negative
68	male	GC	4	3a	0	1	3	diffuse	3	dead	disomy	0	negative
59.7	male	GC	3	3a	1	1	3	diffuse	1	dead	polysomy	1+	positive
50	male	GC	4	3a	0	0	3	diffuse	25	dead	disomy	1+	n.a.
70.5	female	GC	4	3a	1	2	3	diffuse	3	dead	disomy	2+	negative
64.67	male	GC	4	3a	1	1	3	diffuse	14	dead	disomy	1+	negative
74.21	male	GC	4	3a	1	1	3	diffuse	2	dead	disomy	0	negative
70.96	female	GC	4	3a	1	2	3	diffuse	7	dead	disomy	2+	negative
75.21	female	GC	4	3a	1	1	3	diffuse	7	dead	disomy	0	negative
71.7	female	GC	4	3a	0	1	3	diffuse	5	dead	disomy	0	negative
57.79	male	GC	4	3a	1	2	3	diffuse	2	dead	disomy	0	negative
40.53	male	GC	4	3a	0	1	3	diffuse	9	dead	disomy	0	negative
78	male	GC	4	3a	1	1	3	diffuse	3	dead	polysomy	1+	negative
49.15	male	GC	4	3a	0	1	3	diffuse	1	dead	n.a.	0	negative
59.78	male	GC	4	3a	1	1	3	diffuse	1	alive	disomy	2+	negative
84.31	female	GC	4	3a	1	1	3	diffuse	6	dead	disomy	0	negative
66.62	female	GC	4	3a	0	1	3	diffuse	3	dead	disomy	0	negative
83.88	male	GC	3	3a	0	0	3	diffuse	43	alive	disomy	2+	negative
34.22	female	GC	4	3a	1	0	3	diffuse	13	dead	disomy	0	positive
56	female	GC	4	3a	0	1	3	diffuse	2	dead	disomy	0	n.a.
58	male	GEJ	4	3a	1	2	3	diffuse	0	dead	disomy	0	negative
71.96	male	GEJ	4	3a	1	0	3	diffuse	0	dead	polysomy	0	negative
81.37	female	GC	4	3a	1	1	3	diffuse	6	dead	disomy	0	negative
77.07	male	GC	3	3a	0	0	3	diffuse	17	dead	disomy	0	negative
57.74	male	GEJ	4	3a	0	0	3	diffuse	27	dead	disomy	1+	negative
42.16	female	GC	4	3a	1	1	3	diffuse	11	dead	disomy	0	positive
46.09	male	GC	4	3a	1	2	3	diffuse	0	dead	disomy	n.a.	n.a.
68.21	male	GC	4	3a	0	1	3	diffuse	10	dead	disomy	1+	positive
59.43	male	GC	4	3a	0	0	3	diffuse	2	dead	disomy	1+	n.a.
58.32	female	GC	4	3a	1	0	3	non classifiable	12	dead	amplific	1+	negative
41.56	male	GC	4	3a	1	2	3	non classifiable	2	dead	disomy	0	negative
67.26	male	GEJ	4	3a	0	1	3	non classifiable	3	dead	disomy	0	negative
75.64	male	GC	3	3a	0	1	3	non classifiable	1	dead	disomy	0	negative
78.02	female	GC	4	3a	1	1	3	non classifiable	17	dead	polysomy	2+	negative
50	male	GC	3	3a	0	0	3	non classifiable	lost to follow up	lost to follow up	disomy	0	negative
44.2	male	GEJ	3	3b	0	0	2	intestinal	23	dead	disomy	1+	positive
71.14	female	GC	3	3b	1	1	2	intestinal	11	dead	polysomy	0	negative
69.58	male	GEJ	4	3b	0	1	2	intestinal	12	dead	disomy	0	negative
82	male	GEJ	3	3b	0	0	3	intestinal	3	dead	disomy	2+	negative
75	female	GEJ	3	3b	0	1	3	intestinal	23	dead	disomy	1+	positive
75	female	GC	4	3b	0	0	3	intestinal	0	dead	polysomy	1+	positive
79.93	male	GEJ	3	3b	0	0	3	intestinal	0	dead	disomy	0	positive
57.82	female	GC	4	3b	1	1	3	intestinal	8	dead	disomy	0	positive
79.25	male	GC	4	3b	1	2	3	intestinal	5	dead	amplific	1+	positive
79.36	male	GC	4	3b	1	1	3	intestinal	5	dead	polysomy	0	negative
72.45	male	GC	3	3b	0	0	3	mixed	1	dead	disomy	1+	negative
77.18	female	GEJ	3	3b	0	0	3	mixed	3	dead	disomy	0	positive
64	male	GC	4	3b	0	1	3	mixed	lost to follow up	lost to follow up	polysomy	1+	negative
64	female	GC	4	3b	0	1	3	mixed	34	dead	n.a.	0	negative
54.69	male	GC	4	3b	1	1	3	mixed	9	dead	disomy	3+	negative
80	male	GC	4	3b	1	1	3	mixed	3	dead	disomy	0	negative
83	female	GEJ	4	3b	1	2	3	mixed	2	dead	disomy	n.a.	n.a.
43	female	GC	4	3b	0	1	3	mixed	42	dead	polysomy	2+	positive
28.84	male	GC	4	3b	1	1	3	mixed	3	alive	disomy	2+	negative
66	male	GC	3	3b	0	1	3	mixed	lost to follow up	lost to follow up	disomy	1+	negative
58.33	male	GC	4	3b	0	1	3	mixed	11	dead	polysomy	0	positive
68	female	GC	4	3b	0	1	3	diffuse	17	dead	polysomy	0	negative
78.5	female	GC	4	3b	0	1	2	diffuse	9	dead	disomy	0	negative
45.43	male	GC	4	3b	1	1	3	diffuse	2	dead	disomy	0	positive
57	male	GC	4	3b	1	0	3	diffuse	20	dead	polysomy	0	negative
76	male	GEJ	4	3b	0	1	3	diffuse	7	dead	disomy	2+	negative
49.99	female	GC	4	3b	1	2	3	diffuse	6	dead	disomy	0	negative
55.93	male	GC	4	3b	1	2	3	diffuse	18	dead	disomy	0	n.a.
69.96	female	GEJ	4	3b	1	1	3	diffuse	4	dead	polysomy	3+	positive
61	male	GC	4	3b	1	2	3	diffuse	43	alive	disomy	1+	negative
58.44	male	GC	4	3b	0	0	3	diffuse	15	dead	disomy	0	negative
41.34	female	GEJ	4	3b	1	1	3	diffuse	10	dead	polysomy	0	negative
61.01	female	GC	3	3b	0	0	3	diffuse	21	dead	disomy	1+	positive
54	female	GC	4	3b	0	1	3	diffuse	33	dead	disomy	0	negative
69.93	female	GC	4	3b	1	1	3	diffuse	0	dead	disomy	2+	negative
61.1	male	GC	3	3b	0	0	3	diffuse	49	alive	disomy	1+	n.a.
76	male	GC	4	3b	0	1	3	diffuse	14	dead	disomy	0	negative
69	male	GC	4	3b	0	1	3	diffuse	19	dead	disomy	2+	negative
57.54	female	GC	3	3b	0	1	3	diffuse	25	dead	disomy	0	n.a.
59.49	female	GC	4	3b	1	1	3	non classifiable	9	dead	disomy	0	negative
74	female	GC	3	3b	0	0	3	non classifiable	19	dead	polysomy	0	positive
69	male	GC	4	3b	0	2	3	non classifiable	3	dead	disomy	0	positive
* GC=gastric cancer; GEJ=Adenocarcinoma of the gastroesophageal Junction
** overal survival months after surgery
